# Supplementary material for: Interfacial Properties of Anisotropic Monolayer SiAs Transistors
Source: Nanomaterials (Basel). 2024 Jan 23;14(3):238. doi: 10.3390/nano14030238 (PMC10856446; doi:10.3390/nano14030238)
Supplement: Supplementary file 1 [file nanomaterials-14-00238-s001.zip]

Archive with 1 entries (1 files):
- nanomaterials-2835334-supplementary.pdf
